# Supplementary material for: Effect of Milk Protein and Whey Permeate in Large-Quantity Lipid-Based Nutrient Supplement on Early Child Development among Children with Stunting: A Randomized 2 × 2 Factorial Trial in Uganda
Source: Nutrients. 2023 Jun 7;15(12):2659. doi: 10.3390/nu15122659 (PMC10301406; doi:10.3390/nu15122659)
Supplement: Supplementary file 1 [file nutrients-15-02659-s001.zip]

Archive with 1 entries (1 files):
- nutrients-2394555-supplementary.docx
